# Supplementary material for: Discovery of Prognostic Signature Genes for Overall Survival Prediction in Gastric Cancer
Source: Comput Math Methods Med. 2020 Aug 25;2020:5479279. doi: 10.1155/2020/5479279 (PMC7468614; doi:10.1155/2020/5479279)
Supplement: Supplementary Materials — Description of the two supplementary tables. Supplementary Table 1: 22 upregulated and 2 downregulated genes in gastric cancer. Supplementary Table 2: other studies involved in our proposed signatures. [file 5479279.f1.zip › Supplementary Table S1.xlsx]

## Sheet: Supplementary Table S1
Gene symbol	Direction
CGB5	upregulation
CHSY3	upregulation
COL4A1	upregulation
COL5A2	upregulation
COL8A1	upregulation
CST2	upregulation
F2R	upregulation
FAP	upregulation
FOXS1	upregulation
GLIS3	upregulation
IGFBP1	upregulation
IL1RAP	upregulation
LAMB1	upregulation
NUAK1	upregulation
OLFML2B	upregulation
PDGFRB	upregulation
RAI14	upregulation
RTN4RL2	upregulation
SERPINE1	upregulation
SPARC	upregulation
SPON2	upregulation
VCAN	upregulation
IQSEC2	downregulation
MPND	downregulation
