# Supplementary material for: Discovery of Prognostic Signature Genes for Overall Survival Prediction in Gastric Cancer
Source: Comput Math Methods Med. 2020 Aug 25;2020:5479279. doi: 10.1155/2020/5479279 (PMC7468614; doi:10.1155/2020/5479279)
Supplement: Supplementary Materials — Description of the two supplementary tables. Supplementary Table 1: 22 upregulated and 2 downregulated genes in gastric cancer. Supplementary Table 2: other studies involved in our proposed signatures. [file 5479279.f1.zip › Supplementary Table S2.xlsx]

## Sheet: Sheet1
Study	Signatures	P-value
Cui et al.	CLDN7, CLDN1, and DPT	0.068
Wang et al.	FGFR4, CEP55, and MCM2	0.042
The seven-gene-signature	CGB5, IGFBP1, OLFML2B, RAI14, SERPINE1, IQSEC2, and MPND	<0.0001
